# Supplementary material for: In Silico and In Vitro Profiling of Honokiol and Paclitaxel-Loaded PBM Nanoparticles for Targeted Breast Cancer Delivery
Source: Pharmaceuticals (Basel). 2025 Nov 27;18(12):1814. doi: 10.3390/ph18121814 (PMC12735985; doi:10.3390/ph18121814)
Supplement: Supplementary file 1 [file pharmaceuticals-18-01814-s001.zip]

Archive with 1 entries (1 files):
- pharmaceuticals-3957286-supplementary.pdf
